# Supplementary material for: A Novel De Novo NFKBIA Missense Mutation Associated to Ectodermal Dysplasia with Dysgammaglobulinemia
Source: Genes (Basel). 2022 Oct 19;13(10):1900. doi: 10.3390/genes13101900 (PMC9602067; doi:10.3390/genes13101900)
Supplement: Supplementary file 1 [file genes-13-01900-s001.zip]

Archive with 1 entries (1 files):
- genes-1944565-supplementary.pdf
